# Supplementary material for: Mechanisms and Critical Thresholds of Cold Storage Duration-Modulated Postharvest Quality Deterioration in Litchi Fruit During Ambient Shelf Life
Source: Foods. 2026 Jan 5;15(1):176. doi: 10.3390/foods15010176 (PMC12785488; doi:10.3390/foods15010176)
Supplement: Supplementary file 1 [file foods-15-00176-s001.zip]

Archive with 1 entries (1 files):
- foods-4050725-supplementary.pdf
